# Supplementary material for: Evolution of Coagulation and Platelet Activation Markers After Transcatheter Edge-to-Edge Mitral Valve Repair
Source: J Clin Med. 2025 Jan 27;14(3):831. doi: 10.3390/jcm14030831 (PMC11818723; doi:10.3390/jcm14030831)
Supplement: Supplementary file 1 [file jcm-14-00831-s001.zip]

Archive with 1 entries (1 files):
- jcm-3375718-supplementary.pdf
